# Supplementary material for: The Association between α-Synuclein and α-Tubulin in Brain Synapses
Source: Int J Mol Sci. 2021 Aug 25;22(17):9153. doi: 10.3390/ijms22179153 (PMC8430732; doi:10.3390/ijms22179153)
Supplement: Supplementary file 1 [file ijms-22-09153-s001.zip]

Archive with 1 entries (1 files):
- ijms-1296821-supplementary.pdf
